# Supplementary material for: Iron Fortification and Bioavailability of Chickpea (Cicer arietinum L.) Seeds and Flour
Source: Nutrients. 2019 Sep 18;11(9):2240. doi: 10.3390/nu11092240 (PMC6770251; doi:10.3390/nu11092240)
Supplement: Supplementary file 1 [file nutrients-11-02240-s001.zip]

Archive with 6 entries (6 files):
- Supplementary Figure S1.docx
- Supplementary Figure S2.docx
- Supplementary Figure S3.docx
- Supplementary Figure S4.docx
- Supplementary Figure S5.docx
- Supplementary Table S1.docx
